# Supplementary material for: Effects of a rifampicin pre-treatment on linezolid pharmacokinetics
Source: PLoS One. 2019 Sep 13;14(9):e0214037. doi: 10.1371/journal.pone.0214037 (PMC6743782; doi:10.1371/journal.pone.0214037)
Supplement: S1 File — (CSV) [file pone.0214037.s001.csv]

h	Control		Rifampicin pre-treatment
	Mean	SD	Mean	SD
0	0	0	0	0
0.5	11.232	0.969962	7.600	1.039294
1	9.452	0.989914	7.379	1.193615
2	6.004	0.820939	4.397	0.588227
4	3.311	0.958451	1.342	0.060094
