# Supplementary material for: Effects of a rifampicin pre-treatment on linezolid pharmacokinetics
Source: PLoS One. 2019 Sep 13;14(9):e0214037. doi: 10.1371/journal.pone.0214037 (PMC6743782; doi:10.1371/journal.pone.0214037)
Supplement: S2 File — (CSV) [file pone.0214037.s002.csv]

	Linezolid				Dexamethasone
h	Control		Rifampicin pre-treatment		Control		Rifampicin pre-treatment
	Mean	SD	Mean	SD	Mean	SD	Mean	SD
0	23.478	0.797555	24.078	1.470445	11.763	0.258204	11.629	0.10753
0.5	23.255	0.577148	22.078	0.640178	11.52	0.112071	10.816	0.775261
1	22.839	0.847665	22.604	1.699026	11.474	0.497299	9.69	0.393546
2	22.697	0.542491	22.51	0.591841	11.168	0.141806	9.357	0.990433
4	23.131	0.561521	22.481	1.027806	11.16	0.418105	8.629	1.057328
