# Supplementary material for: Effects of a rifampicin pre-treatment on linezolid pharmacokinetics
Source: PLoS One. 2019 Sep 13;14(9):e0214037. doi: 10.1371/journal.pone.0214037 (PMC6743782; doi:10.1371/journal.pone.0214037)
Supplement: S4 File — (CSV) [file pone.0214037.s004.csv]

h	Control		Rifampicin pre-treatment
	Mean	SD	Mean	SD
0.25	25.267	0.8554508	23.266	1.0741493
0.5	19.248	1.0463595	16.611	1.6918148
1	13.396	1.2590748	9.8	1.4013036
2	5.191	0.1576636	3.219	0.1483699
4	1.871	0.0669429	0.955	0.0527423
